# Supplementary material for: Mechanical gating of tendon fibrogenic transcription in systemic sclerosis
Source: Nat Commun. 2026 Mar 13;17:3893. doi: 10.1038/s41467-026-70395-2 (PMC13125569; doi:10.1038/s41467-026-70395-2)
Supplement: Supplementary file 4 — Source data 1 [file 41467_2026_70395_MOESM4_ESM.xlsx]

## Sheet: Figure 1D
FEA: PDMS Young modulus [kPa]				FEA: PDMS Thickness [mm]				FEA: Post Diameter [mm]				FEA: Post Height [mm]
Stiffness [kPa]	κ [µN µm-1]			Thickness [mm]	κ [µN µm-1]			Diameter [mm]	κ [µN µm-1]			Height [mm]	κ [µN µm-1]
0	0			4	0.497345			0.8	0.792538			19.6	0.939054
2.5	0.451957			4.5	0.70672			0.85	0.828041			19.7	0.929729
5	0.903876			5	0.903835			0.9	0.831229			19.8	0.920965
7.5	1.29412			5.5	1.14025			0.95	0.876229			19.9	0.912334
10	1.66683			6	1.41877			1	0.903847			20	0.903876
15	2.41471			6.5	1.73658			1.05	0.940733			20.1	0.895511
20	3.20203			7	2.13022			1.1	0.973027			20.2	0.887209
30	4.53384							1.15	1.00303			20.3	0.879081
50	7.02477							1.2	1.07252			20.4	0.871073
75	9.99075											20.5	0.863186
100	12.8851
120	15.1616
150	18.5142

## Sheet: Figure 1E
30:1 PDMS Force displacement
δ	F (µN)
0	0	0	0	0	0	0	0	0	0	0	0	0	0	0	0	0
0.458	6.899	8.735	21.141	14.875	7.913	0.886	2.152	15.444	9.178	16.774	9.494	6.963	6.899	6.836	13.229	9.305
3.281	58.613	90.198	106.972	90.324	76.463	11.393	28.293	84.691	88.552	78.552	72.791	68.424	63.549	76.906	79.754	71.589
5.652	119.314	147.608	178.434	139.063	151.026	53.169	66.588	127.543	156.532	125.011	122.859	130.581	127.416	126.15	121.023	135.455
7.708	168.622	191.219	251.162	186.789	194.828	95.008	105.389	165.774	214.892	178.054	179.573	185.966	181.091	164.825	165.014	177.864
10.801	240.084	260.086	374.527	279.898	252.934	150.709	157.988	245.401	282.999	265.34	278.695	262.238	258.124	220.273	249.389	230.717
13.323	284.709	330.029	456.306	350.411	318.51	204.068	212.424	305.153	348.828	315.345	325.155	307.179	306.166	282.303	305.28	293.444
15.276	325.725	377.248	507.324	387.692	378.895	250.402	260.529	347.372	406.554	357.437	373.514	362.5	357.626	323.383	338.891	340.41
17.169	380.35	412.378	576.823	433.836	425.671	297.305	311.863	382.185	464.408	402.568	417.695	422.505	408.327	354.209	381.489	381.11
50:1 PDMS Force displacement
δ	F (µN)
0	0	0	0	0	0	0	0	0	0	0	0	0	0	0	0	0	0
1.279	2.527	3.272	1.942	1.508	1.438	2.1	1.234	1.261	2.234	2.59	2.336	1.273	1.782	0.586	0.274	1.241	1.616
2.666	5.506	8.211	4.132	3.106	2.902	3.615	2.864	2.674	4.341	5.397	4.239	3.005	3.138	1.63	2.177	1.744	2.361
4.346	9.014	12.89	6.028	4.678	5.016	5.461	4.774	4.272	6.034	8.949	8.377	4.685	4.628	2.757	3.622	3.221	4.15
6.25	13.208	16.868	7.963	7.027	7.975	7.148	7.625	6.748	8.281	12.113	12.871	6.417	6.429	5.074	5.112	4.704	5.582
7.984	18.708	19.592	10.026	9.331	9.777	9.121	10.197	8.562	10.878	16.257	15.907	7.588	7.969	6.124	6.862	6.423	7.377
9.421	21.591	23.017	11.91	11.629	10.668	10.744	11.954	9.733	12.858	20.19	18.364	9.166	9.192	8.415	8.415	8.3	8.529
10.693	24.774	26.461	13.991	13.201	12.304	12.533	13.087	11.082	15.086	23.399	20.573	10.503	10.242	9.396	9.402	9.561	10.089
11.959	27.021	30.229	15.958	14.863	13.857	14.048	14.583	12.286	16.722	26.333	22.457	11.814	11.7	10.688	10.72	10.528	11.674
13.44	29.968	34.29	17.429	15.977	15.69	15.327	15.722	13.66	18.485	28.911	24.806	13.578	13.144	11.324	11.273	11.267	13.144
Spring constant (κ)
30:1	50:1
18.1449	1.93892
19.564	2.33325
16.8592	1.17505
18.7213	1.13109
21.8096	1.22618
12.2608	1.08652
20.0797	1.15987
21.5342	0.990225
13.8213	1.17434
12.0992	1.28197
31.6421	1.07853
24.1921	1.32896
32.6789	1.01069
34.2275	1.13198
32.945	0.961801
29.0291	1.08591
36.6432	0.896746
37.7391	0.807696
33.5408	0.849151
23.9976	0.851791
29.2772	0.923303
34.8237	0.873452
28.6942	0.913648
34.3266	0.767874
33.2263	0.797836
29.5566	0.843303
37.2612	0.813898
34.6504	0.871916
17.6852
21.741
23.3435
33.5414
25.0359
23.4807
20.0485
21.553
22.0978
19.8522
23.4636
22.9179
24.5528
15.8817
22.9475
24.7022
23.9261
23.3929
19.7703
22.0829
21.0629
23.9113
26.0426
23.2677
22.0428
22.4604
23.4856
26.9697
25.7672
24.2179

## Sheet: Figure 1G
Drugs [Vehicle Control]
	Control (Vehicle)
0	0	0	0	0	0	0	0	0	0	0
2		4.25833	55.9922	19.7599		116.876	472.478	112.464		175.371
4	138.718	120.759	135.329	108.537	151.964	152.773	513.494	243.25	217.725	15.0296
24	486.17	218.056	565.846	146.88	227.073	214.457	497.033		276.725	129.85
48	350.82	334.754	696.003	104.597	327.435	93.3185	331.273	46.5426	264.532
53.62		27.0678	456.747				504.689	37.5244	394.72	136.698
	LPA/Blebbi
0	0	0	0	0	0	0	0	0	0	0	0
2	6.01943	102.281	56.7187	72.4732				68.4902	7.71935	101.722	-164.577
4	260.615	405.201	80.6856	153.604	104.078	65.3907	-176.91	401.405	152.833	220.697	-38.0244
24	405.194	196.407	372.275	473.096	378.213	169.211	171.914	467.807	332.546	307.032	126.376
48	293.101	422.66	317.105	409.748	226.231	138.641	64.8603	231.97	289.764	14.5773	241.557
48.16	332.883	515.346	308.393	335.469	252.893	169.709	187.541	401.213	329.404	336.812	264.897
48.41	210.275	532.131	89.4374	474.702	238.608	272.395	197.528	391.686	268.911	324.788	326.686
49.16	178.79	514.29	234.218	402.802	137.563	394.652	123.959	414.266	296.554	308.519	225.583
50.56	168.009	655.051	186.268	464.512	56.933	271.452	92.5624	394.487	279.369	375.183	407.176
51.56	61.1487	406.62	262.722	206.308	153.347	321.546	81.787	311.193	250.655	314.36	350.73
52.12	162.358	341.488	223.865	261.469	181.657	71.7095	38.9526	171.466	239.755	241.977	154.869
52.37	-47.0963	216.977	125.074	157.304	-49.4013	14.7355	44.3825	204.757	107.305	227.278	136.905
53.62	-177.188	252.177	-60.3064	389.325	26.2699	89.086	-77.8132	138.138	178.183	118.248	197.348

## Sheet: Figure 1I
Forces at high Passages
Passage [No.]
2	4	7	14
368.145	627.671	774.338	1452.35
203.937	689.639	732.425	1443.94
228.772	517.143	697.747	1202.27
280.464	494.113	809.076	1385.81
322.078	581.421	768.148	1270.34
518.594			1357.15
290.146
510.597
416.451

## Sheet: Figure 2C
Force/cell: (TGF-B1 vs. Ctrl)
Ctrl	TGF-B1
22.7384	8.57177
24.4895	4.12729
9.9107	3.93828
16.6809	8.18827
26.1754	1.23055
15.1004	3.85218
6.97007	1.09786
13.6032	9.04329
11.9402	3.55695
14.998	5.1453
	4.78425
	5.27434
	4.47426
	5.57912
	4.34542

## Sheet: Figure 2D
CTG Metabolic activity: (TGF-B1 vs. Ctrl)
Ctrl	TGF-B1
2.29858	3.23636
1.35703	2.32739
1.83732	2.00551
1.8793	1.62912
1.43816	1.603
1.5138	0.851439
0.913899	0.737032
0.91421	1.1397
2.1744
1.44544
1.65682

## Sheet: Figure 2F
α-SMA fluorescence
Ctrl	TGF-B1
0.154263	4.4672
0.116629	2.94431
0.219805	1.62085
1.51918	3.86723
1	0.342304
0.36054	1.93953
	2.44647
	5.11746
F-actin fluorescence
Ctrl	TGF-B1
0.954935	2.13689
1.20616	1.8543
1.49745	1.9457
1.45466	0.543659
1	1.21816
1.17841	0.979234
	0.315398
	1.95935

## Sheet: Figure 2G
FFT cytoskeletal alignment
Ctrl						TGF-B1
133610	130892	126422	121105	123608	124290	133678	136627	139660	133590	131586	142726	130460
129932	120954	121562	117479	122107	120807	126631	131911	128096	130553	125893	138209	128377
129938	120116	121967	117074	120841	120246	126542	131495	127367	131419	124174	138238	128802
130356	120078	122140	116462	120039	120718	126290	131514	126684	131597	122759	137818	128849
130360	120569	121814	116066	119357	120400	126174	131869	126315	131734	122672	137130	129536
129411	121092	122085	116561	119959	120840	126878	132034	125723	132073	121478	136761	129424
129327	121315	121384	116492	119452	120539	126124	132875	125460	132439	121505	136413	130068
129720	120866	121741	116664	120031	120364	126405	132470	125205	134089	121479	135829	130332
129829	120631	121255	116619	120428	120550	125722	132680	124270	134098	121940	135702	130715
129200	120811	120880	116785	119616	120544	125471	132174	124649	134623	121528	134414	129990
129923	120909	121321	116855	119853	120077	124994	132002	123760	134511	121307	133976	129245
129073	120540	120766	117036	119746	120538	124506	131586	123846	135046	121097	133360	129531
129722	120166	120749	117007	120269	120712	124294	130867	123171	135602	121782	131854	128754
129191	119686	120191	117400	119382	120101	123327	131297	123040	134804	121388	131596	128466
129635	119270	119998	116921	119643	120538	122639	130140	122433	134898	120439	130696	126873
129060	118880	119837	117264	120056	121062	121973	129949	121758	134779	120264	129746	126663
128803	119091	119631	117150	119787	120977	120976	128327	122096	134184	119688	129298	125950
128636	119415	119542	117472	120106	120807	120969	127854	121520	133955	120390	128580	125647
128033	118264	119257	117821	120058	120995	119856	127038	121198	133524	119779	126735	124648
128185	117653	118984	117920	119562	121309	118964	126179	121308	133419	120189	127231	123321
128342	117582	119018	117940	119730	121420	117347	125061	120576	133359	119897	126292	123067
128169	116823	119144	117913	119455	121000	117625	124117	121069	132276	119288	125553	122240
128028	116981	118654	117720	119938	121345	116803	123431	120623	131171	119214	125028	121257
127490	115737	118068	118394	120668	121392	117078	123174	120090	130539	119054	125017	120438
127453	116165	117956	118194	120356	121162	115899	121587	120033	129955	118728	123848	120134
127147	115400	118027	117610	120296	121399	115508	121394	119859	129441	118925	123641	119669
127217	116207	118025	117400	120304	121603	114654	121236	119149	129055	118851	122620	119071
127031	115523	117657	117956	120136	121537	114422	120762	119789	128111	118541	122129	119419
126819	115486	117630	117653	120151	121750	114324	120299	119212	127479	118224	122254	118530
127013	115302	116915	118004	121098	121931	113304	119701	118763	127073	118306	121806	118315
126552	114609	117109	118231	120095	122156	113422	119122	119069	126038	118465	121921	117653
126252	114332	116352	117360	120708	121761	113287	118949	119002	126034	118352	121311	117091
125852	114433	116817	117786	121193	121539	112995	117764	118848	124822	118535	120902	117379
125796	114235	116911	118110	120256	121556	112450	118654	118881	124806	119051	121108	116758
125493	114153	116606	117607	119744	122361	111850	118500	118470	124208	117850	120869	116439
125804	114090	116029	117201	120577	121923	112343	118357	118441	123734	118245	120762	116283
125903	113963	116407	117330	120393	121645	112349	117688	118729	123674	118387	120180	116140
125622	113799	116637	116960	119710	121476	112462	117792	118824	123037	117827	120496	116322
125739	113827	115785	117212	120109	121168	112234	117733	118302	122954	117701	119595	116402
125806	114152	116057	116959	119805	121238	111830	117165	118212	122991	117473	119922	115477
125453	113411	115674	117153	119706	121644	111244	116987	118061	122133	117875	120144	115176
125443	113195	115292	116525	119770	121273	111913	117002	118011	122016	118011	119597	115284
124707	113282	115850	116939	120044	121732	111465	116529	117664	121406	118048	118876	115503
125226	112711	115201	116954	119726	121429	110829	116250	117455	121122	117962	119191	115665
124617	113030	115313	116685	119639	121394	111014	116551	117723	120909	118289	119267	115114
123965	113325	115830	116188	119838	121268	110665	116224	117495	121071	117267	119367	115156
124849	113289	114922	116373	119607	121862	111139	115866	118238	120923	117708	119105	114251
124798	113017	115652	116532	120608	121384	110481	116552	117329	120886	118058	118684	114868
124830	112403	115036	115703	119998	121213	110750	115962	117326	120680	117983	118801	114624
124670	112141	114997	116517	119232	120988	110493	116440	117381	120552	117059	119225	114739
124486	112498	115011	115754	119587	121187	110761	115853	117461	120301	117584	118553	114428
124252	111670	115159	115675	119463	121243	110600	115597	117490	120194	117715	118956	114583
124789	112364	115286	116234	119345	121005	109843	115546	117508	119964	117124	119088	114617
124402	112059	114964	115663	119738	121039	110232	115768	117248	119799	117292	118458	114221
124643	111915	114871	115763	119727	121257	110060	115294	117245	119688	117508	118123	114490
123541	111646	114520	115803	119736	120970	109804	115005	117112	119834	116890	118277	114408
123661	112000	115091	116215	119630	120662	110538	115110	117139	119999	117173	117779	114013
123758	111732	114466	115861	119436	121134	109567	114758	116944	119441	117150	117558	113790
123869	111565	114336	115886	119147	120453	109794	115190	116473	119313	117860	117447	114115
123689	111709	114822	114935	118703	120898	109499	114726	116748	118988	116834	118323	114137
123502	111185	114450	115258	118802	120302	108889	114253	116684	118800	116515	118349	113889
124093	111680	114907	115209	118890	120324	109294	114356	117136	119319	117046	118705	114479
123304	111539	114813	115031	119122	120172	109476	114937	116429	119210	116812	118269	114190
123154	111314	113983	115439	119420	120571	109608	114691	116361	119163	116952	118216	114454
123326	111319	113866	115754	119363	120065	108885	114867	116586	118782	116925	118168	113369
123312	111613	114129	115828	118488	120566	109289	114647	116830	118748	116787	118047	113935
123513	111214	114219	115025	118867	120007	109834	114465	116526	118850	117016	118129	114165
123092	111359	114158	115333	118834	120275	109800	114267	116623	118976	117284	118198	113581
123412	111452	114185	115185	118976	120460	109291	115227	116007	118678	116877	117489	113685
123109	111323	114360	114418	118862	119905	109799	114908	116437	118841	116986	117903	114277
123369	111444	113973	114618	119196	120126	109534	115238	116902	118451	116706	117507	113432
123442	111203	114523	114821	118771	120188	109530	114695	116185	119042	117215	117582	113489
123303	111076	114469	114681	119085	119941	109277	114848	116592	118726	117259	117798	114017
123022	110557	114004	114368	118986	120130	109921	114056	116834	118342	117093	117726	114020
123392	111543	114284	114754	118536	120138	108586	114621	116363	119031	117133	117051	113756
122999	111226	113990	115110	118726	120186	109351	115082	116617	118604	117765	117703	113544
123202	111249	114484	114752	118647	119928	109132	114428	116356	118755	116996	118059	113900
123133	111728	114097	114722	119141	119914	109313	114609	116932	118529	117206	118087	114412
122926	111480	113692	114566	118929	120398	109764	114698	116747	118644	117170	118089	114170
123010	111635	114312	114675	118920	119837	109216	114570	116540	118399	118003	117518	114058
123035	111366	114433	114888	119082	120382	109433	114933	116399	118333	117801	118078	113937
122904	111862	114055	114719	118081	120247	109353	114449	116727	118836	118074	118414	114231
122840	111238	113971	115188	118807	119824	109762	114361	116895	119222	117705	117803	114254
122488	111312	113935	114148	118216	120191	109923	114906	116766	118861	117681	118336	114488
123032	111684	114514	114789	118574	119795	110027	115390	117007	118689	118154	118727	114648
123388	111669	114391	115252	119263	119793	109778	116043	117244	118422	118247	118013	114564
123241	111638	114309	113975	118503	119431	110053	116014	117548	118104	118182	119012	115139
123715	111713	114835	115035	119365	119971	110756	116223	118177	119892	118132	118610	115156
124105	112112	115189	115169	119172	120716	112057	117071	119212	120125	118898	119818	115269
124300	112326	117418	116691	120235	121088	116211	119118	122238	121533	122034	121203	117349
130128	116048	114806	117348	119370	125960	115002	127101	122862	131860	126674	121135	123912
123484	112236	114494	115326	119039	120999	111570	117637	119298	119892	120591	118578	115915
123342	111510	114140	115014	118870	119791	110274	116485	117717	119624	119343	118601	114980
123352	111310	114276	114675	118842	119240	109928	115572	117030	118745	118786	118281	114614
123079	111114	114006	114067	118712	119418	110330	115293	116658	118724	118884	117964	114145
123526	111320	113903	114649	118841	119086	110079	114958	116796	118482	119402	117750	114549
123353	110858	113556	115032	118475	119839	109817	115052	116897	118835	119974	118024	114175
123571	111373	114272	114627	119153	119223	109726	115071	117341	118331	119882	118042	113890
122979	111219	114285	114144	118065	118981	109321	114340	116515	118731	119642	117788	114026
123372	110955	113814	114865	118591	119505	109134	114575	116640	118388	119821	117930	113446
123178	110815	114050	114049	118867	119296	109489	114471	116653	118269	119724	117862	113580
122772	110727	113919	113927	118117	119177	109248	114204	116435	117803	119646	117805	113903
122627	111024	113723	114042	118092	119438	109528	114679	117055	118599	119278	117463	113836
122966	111211	113717	114053	118035	119733	109200	114718	116612	118757	119275	117558	113743
122853	110816	113287	114167	118449	119400	109119	114431	116697	118159	119457	117337	113757
123119	111545	113441	113954	118300	119710	109690	114572	116842	118563	119089	118029	113545
123536	111054	113730	114032	118649	119066	109348	114547	116212	118757	119732	118074	113274
123064	110897	113630	113904	118027	118731	108818	114481	116611	118538	119394	118061	113623
122891	111150	113561	113191	118218	118690	109394	114450	116719	118806	119594	118088	113525
123388	110937	113722	113247	117909	119274	109241	114197	116230	118505	119775	118213	113616
122953	111030	113862	113953	118796	118495	109103	114288	116397	118748	120272	117956	113549
123575	111240	113657	113848	118142	118424	109543	114416	116866	118628	120260	117895	114129
123238	110601	113717	114249	118309	118949	108982	114270	116758	118605	120540	117704	113286
123556	110731	113594	114273	118156	118853	108838	114554	116740	118961	119953	117836	113480
123080	110974	113794	114033	118356	118679	108961	114578	117551	118857	119587	117762	113735
123496	111245	113829	113824	118861	119018	108954	114605	117450	118675	120134	117644	113258
123557	111065	114148	113600	117977	118503	108957	114767	116973	119353	120820	117825	113911
123423	111107	114001	113912	117548	118380	109153	114786	117541	118927	120596	117656	113784
122957	111117	114103	113458	118118	119116	109453	114838	116999	118880	120203	118494	113490
123453	111473	113817	114191	118748	118277	109140	114653	117429	119117	121216	117737	113881
123348	110960	114200	113546	118234	119224	109075	114426	117091	119914	120970	118027	113634
123861	111754	113955	114648	118217	118865	109987	115099	117161	119241	120895	118055	113700
123777	111444	113586	114012	118481	119021	109404	114489	117919	119134	120732	117978	113696
124003	111693	114412	113835	118116	118779	109286	114888	117343	119316	121312	118370	113816
123747	112140	114213	113726	118147	118748	109255	114974	117563	119964	121629	118043	113328
124190	111459	113808	114024	118135	118812	109674	114914	117718	120026	121767	118580	113774
124161	111979	113918	113922	118674	118492	109653	115016	117288	119794	121616	117799	113662
124265	111444	114548	113755	118148	118849	109521	114995	117909	119410	121924	118369	113935
124103	111981	113989	113483	118372	119136	108972	115200	117769	119657	121321	118227	114123
124580	111746	114638	113687	117874	118621	109388	115089	117833	120215	122092	118307	113946
124227	111989	114448	114201	117518	118742	109764	114967	117908	120380	121581	118510	114044
123901	112037	114958	113644	118173	118670	109727	114683	118121	120648	122072	118171	113609
124305	111952	114583	113914	117956	118852	109622	115191	117881	120446	121951	118294	113865
124142	111678	114438	113664	117922	118469	109331	115047	118497	120149	122154	118518	114308
124320	112203	114719	113879	118291	118847	109730	114312	118810	120286	122713	119037	113560
124019	112088	114257	113877	118415	118253	109715	115055	118495	120085	122597	118172	114458
124347	111918	114854	113612	118419	118408	109617	115397	118885	120703	122713	118967	114435
124280	112478	114432	114534	118131	118538	109848	115049	119061	120162	122438	118559	114869
124169	112451	114990	114317	118457	118462	110634	115194	118690	120388	122753	118728	114888
124522	112714	115013	114368	118366	118329	110011	115894	118833	120195	122766	118752	113839
124017	112427	114873	114115	118616	119296	110103	115568	119761	120502	123125	119403	114421
124761	112651	115243	114395	118066	118347	110130	115743	120299	120552	123646	118894	114775
124615	112465	114945	113707	117945	118654	110723	115616	120196	120761	123485	119066	114293
125041	112810	115312	113643	118301	118297	111022	116367	120165	120580	123971	119908	114879
124804	112548	115065	113850	118326	118450	110410	116022	120696	121309	124158	119825	114746
124770	112836	115281	113660	118731	118473	110835	116001	120354	120617	124313	119790	114717
124819	112883	115054	114330	118654	118983	111326	116504	120929	121089	124109	119987	114892
125187	113379	115393	114170	118601	119271	111121	116454	121317	120989	124954	119814	115247
125293	112855	115572	113757	118321	118606	111135	116688	122081	121399	123845	120040	115099
125098	113380	115393	114112	117542	118733	111342	116862	121656	121642	124479	119856	115261
125483	113304	115598	114790	118202	118580	111713	116885	121969	121185	124413	119899	115715
125364	113494	115179	114063	118214	118617	111180	117094	121744	121993	124177	119973	115325
125498	113794	115912	114107	118355	118600	112339	117281	122508	121549	124184	120499	115091
125790	113730	115710	113930	118718	119157	111872	117565	122973	122649	123485	120984	115959
125469	113743	116736	114197	118414	119025	112528	117803	123145	123135	124095	120939	115903
125772	113840	115922	114541	117935	118718	112473	118242	123666	122420	124098	121199	116127
126053	114220	116306	113806	118511	118332	113282	118223	124186	122737	124161	121623	116047
125796	114167	116227	114367	118256	118606	113207	118449	124454	122826	123501	122068	116261
126726	114030	116068	114081	118208	118666	113909	119492	125076	123644	123558	122239	116581
126412	114261	116418	113951	118783	118643	113741	119588	125597	123222	123838	122108	117071
126683	114996	117064	114243	117943	119229	114180	119309	125686	123880	124275	123373	116394
126321	114621	116705	114178	118618	118599	114381	119626	126635	124138	123482	123986	116957
126931	114440	116555	115136	118374	118873	115128	119898	126561	123836	123761	123408	117271
126591	115116	117275	114211	117959	118937	115555	119936	127043	124515	123487	123934	117750
126933	116124	117605	115072	118141	118957	116300	120815	127069	124040	123749	125121	118332
127127	115667	117298	114505	117865	119119	116667	121144	127911	124170	122993	125863	118782
127113	115730	117624	114339	118535	118834	116533	121661	127739	124351	123621	126193	119538
127421	115925	117802	114916	118634	119458	117100	121652	127368	125027	123000	126597	118886
127763	116179	117931	114407	118316	119261	117818	122488	127558	124997	122642	126739	119765
127334	116799	117664	114925	118511	119649	118891	122692	127970	125307	122935	127945	120670
127863	116580	118258	114680	118654	119048	118924	123242	128012	125117	122641	128846	120354
127867	116437	118142	113968	118594	118931	119593	124045	127874	126019	122997	129177	120749
127865	117523	119027	115207	119103	118838	120255	124245	127897	126393	122805	130289	120980
128969	118121	118998	115403	118638	119461	121099	125595	128035	126623	123022	130850	122102
128933	117489	118780	115002	118813	119820	121437	125421	128279	126676	122790	132101	122638
129044	117809	119169	115528	118581	119817	122339	126276	127501	127173	122104	132245	123314
129431	118333	118894	115560	118914	119593	122610	127166	127653	127528	122470	133701	123611
129728	118262	119897	115565	119252	119193	123099	127683	127257	128271	122941	135222	124339
129686	118810	120101	116228	120134	119915	124215	128629	127662	128488	123849	135971	124506
130313	119848	120557	117417	121484	120517	125538	130832	128494	129040	126236	137338	126149
133840	130802	125318	120614	122638	124366	133971	137518	139408	132307	131549	142468	128978
130536	120530	119895	116710	119717	121402	125975	132201	128506	130807	124541	138535	128407
130142	119725	120121	116140	118844	120744	125278	131695	126619	130559	123294	137822	127331
130005	120276	120473	116320	118941	120424	125533	131836	126251	130748	122427	136270	127867
130311	119656	120214	115906	118870	120337	125587	131552	125252	131199	121679	136836	128905
129823	120322	119774	115941	119216	119664	125909	132103	125342	131368	121424	135995	128712
129921	120491	119345	116116	119114	120609	126002	132337	124800	132185	121133	135191	129579
129921	120269	119978	116056	118888	120305	125464	132583	124537	132457	120923	134848	129745
129817	120278	119412	116386	118753	119753	124987	132455	124056	132808	121107	134397	129609
129726	120702	119043	115945	118778	120381	124506	131908	123894	133968	120810	134011	130257
129738	120282	119127	116300	118770	120184	124367	131796	123740	134473	120956	133652	130407
129602	120560	119003	116591	118681	120494	123344	130924	123083	134530	121213	132270	129719
129352	119968	118965	116244	119070	120483	122927	130926	123401	134876	121308	131147	129492
129056	119993	118669	116162	118991	120780	121754	129310	123137	135020	120615	130629	129315
128883	119630	118440	116456	118908	120755	122127	129419	122501	135356	119717	129540	128798
128678	119159	118304	116703	119133	120784	120587	127544	122271	135450	120089	129238	127898
128899	118876	117977	116977	119427	120466	119946	127647	120861	134710	119831	128877	127515
127701	118801	118040	116790	119418	120936	119428	127096	121729	134421	119915	127841	127156
127840	118631	118324	116966	119802	120615	119106	126143	121161	134006	119736	126365	126104
128287	118549	117798	117585	119053	121140	117888	125143	121142	134321	119262	126090	125588
127926	117938	117157	117182	119676	121457	116794	124583	120403	133539	119451	125517	124324
128058	117813	117490	117086	119151	121004	116672	123585	120895	133128	119497	124694	124508
127444	116862	117373	117024	119300	121828	116135	123306	120327	132635	118186	124308	123191
127316	116582	117570	117621	119732	121766	116305	122178	119499	132157	118382	124240	122874
127170	116186	116782	117295	119458	121766	115066	121117	119602	131255	118398	123337	122109
127322	116070	116914	117082	119538	121306	115039	121240	119430	130871	118762	122929	121643
126467	116434	116001	116858	119137	121396	113941	120500	119198	129769	118507	122041	120816
126702	115716	116554	117600	118634	121776	113540	120244	119684	129431	118222	121747	120159
126316	115748	116212	116832	119529	121368	113448	119993	119319	129022	118191	121849	120153
126342	115381	115927	117423	119669	121882	113064	119129	119102	128093	118403	120713	119749
125863	115236	116094	117479	119217	122043	112344	118452	119091	127823	118280	121346	119355
125931	115076	115623	116910	119785	121284	112534	118249	118919	126472	117766	121006	118783
125711	114197	115511	116996	120079	121246	112540	118426	117825	126006	118390	120542	118248
125718	114546	115612	116831	119359	122295	111588	117707	118562	125694	118474	119858	118133
125765	114118	116001	116758	118656	121557	111553	118395	118443	125418	117473	120344	117504
125498	113917	115406	117409	119364	122216	111761	118163	118070	125356	118159	120239	117458
125245	113535	115216	116784	119231	121881	111457	117143	118731	124228	118018	119913	117529
125045	113354	115763	116320	118858	122380	111784	117456	118750	123739	117559	120126	117273
125228	113781	115350	116076	118464	121905	111388	117314	118338	123508	117532	119005	117188
125017	112997	115209	116090	119126	122212	111046	116969	118341	123753	117350	119537	116649
124778	113435	115589	116466	118534	121893	111069	116671	118126	122970	117673	119135	116655
125260	113700	114629	116496	118776	121392	111345	116526	117618	123010	117457	118832	116166
124294	112949	115398	116207	118655	121069	111106	116170	117830	122693	117668	118977	116207
124496	113288	114843	116253	118740	121586	110734	115870	116947	122698	117589	119006	115954
124108	113482	114022	116394	119165	121364	110562	116198	117416	121848	117897	118569	116169
123685	112730	114622	116325	118020	122093	110473	115870	117335	121871	116922	118622	116307
124551	112763	114652	115855	119107	121544	110318	115619	117158	121682	117422	118586	115565
124418	112580	114724	115798	118554	121731	110621	116157	117742	121026	117672	118695	115947
124875	112790	114595	115791	118786	121937	110143	115554	117383	121005	117545	118377	115777
124378	113011	114338	115218	117971	121780	110553	116292	116884	120944	116574	118789	115303
124246	112712	113919	115636	118732	121672	109989	115649	117569	120744	117252	118818	115148
124117	112337	114173	115666	118769	121683	110055	115311	117584	120507	117378	118629	115233
124693	112028	114411	116054	118458	121523	109874	115088	117665	120867	116829	118181	115113
124088	112306	114254	115779	119275	121560	109794	115222	117224	120567	116919	117777	115135
124382	112796	114859	115898	119125	122137	109680	114812	116994	120173	117012	117862	114898
123371	111894	114351	115849	118781	121842	109270	114991	116678	120000	116772	117888	115095
123512	112164	114071	115175	119027	121512	109714	115107	116744	120588	116954	118131	114559
123506	112461	114075	115673	118640	120993	109771	114880	117210	120165	116698	118237	114758
123598	111635	114193	115480	118752	121524	109551	114821	116758	119982	117048	117331	115282
123391	111599	114189	115733	118470	120558	108980	114200	116984	119690	117148	118290	114822
123434	111540	113813	115337	118364	121285	109272	114396	116568	119741	116530	117423	114793
123877	111929	113996	115418	118220	121341	109171	114479	116630	119497	116967	117640	114649
122949	111530	113808	115571	118755	120849	108712	114504	116597	119634	116749	118123	115065
122954	111671	114052	115273	118832	120987	109396	114664	116532	119701	116585	117790	115090
123115	111543	113699	115304	118416	120976	109225	114697	116945	119357	116398	117578	115028
123605	111267	113984	114834	118181	120574	108413	114105	116676	119785	116390	118303	114685
123122	111677	113971	115215	118167	121254	109099	114691	116165	119329	116408	118092	114844
123148	111707	113984	115061	118119	120573	109479	114762	116374	119384	116649	117759	114413
123112	111736	113609	115092	117803	120896	108551	114360	116615	118951	116856	117970	114641
123145	111640	113545	115302	118785	120711	109491	114580	116663	119431	116653	117662	115003
123123	111449	113561	114468	117948	120103	109348	114435	116275	119073	116397	117330	114949
123132	111517	113339	114512	118430	120461	108791	114241	116407	119176	117001	117876	114773
123082	111458	113448	114488	118673	121368	109389	114012	116563	119490	116905	117369	114854
122573	111542	113989	114602	118634	120748	109105	114685	116410	119497	117110	117615	114266
122831	111204	114058	114210	118176	120133	109173	114625	116662	118897	116690	118013	114566
122866	111220	113297	114267	118292	120792	108178	114290	116382	118910	117120	117673	114706
122785	111245	113875	114154	117759	120418	109026	114376	116524	119447	117014	117427	114674
122969	111908	113901	114671	118534	120442	108787	113953	116753	119319	117568	117227	114560
122881	111620	113778	114068	117955	120350	109064	113936	116820	118538	117001	117287	114203
122777	111065	113634	114242	118327	120587	109340	114093	116723	119107	117561	117825	114967
123300	111391	113976	114764	117975	120651	109295	114075	116432	118635	117369	117900	114867
122943	111477	114008	114349	118445	120641	108998	114524	116557	119506	116937	117829	114546
123033	110918	113640	114866	118547	121416	109271	114470	116605	118720	117355	117695	114767
122723	111059	114043	114835	118414	120710	108983	114270	116728	118898	117906	117990	114476
122877	111226	113592	114215	118280	120517	109288	114381	116734	119473	117825	117759	115153
123449	111541	114058	114759	118041	120484	109171	115197	116859	119445	117848	118145	115197
123073	111919	113708	114668	118370	120632	109627	115193	117090	119652	118208	118088	115311
122956	111889	114197	114920	118449	120528	109970	115269	117190	119119	118003	118266	115973
123543	111892	113923	114774	118394	121019	110132	115610	118180	119831	118285	118496	116317
123371	112071	113749	114859	119054	121831	111075	117060	119642	120057	120261	118619	116260
130308	116346	114291	117290	119114	126797	115414	126823	123240	132495	126035	121005	124484
124052	112624	117751	116336	120475	121891	116051	119472	122783	122264	121767	120369	118049
123397	111816	115260	115139	119259	121600	112177	116803	119535	120508	119520	119656	116611
123363	112625	114470	114548	118627	120411	110745	116252	117949	119433	119003	118934	116106
123399	111775	114043	114644	118397	120006	110185	115684	118165	119720	118744	118641	115744
123015	111656	114718	114458	119020	120406	109836	115382	117273	119937	119255	118367	115652
123530	111390	113862	114609	118502	119547	109817	115045	117573	119342	118752	118233	115002
122718	111161	113590	114397	118508	119624	109858	114847	116616	119689	118907	117850	115143
123560	111005	113861	114519	118668	119826	109857	114638	117289	119537	118776	117819	114585
123356	111355	113893	113936	117913	120204	109557	114679	116821	119875	119681	117983	115189
122761	111143	113923	114166	118606	119658	109902	114756	116621	119639	119796	117454	115026
123244	111167	113987	114297	118234	119781	109631	114517	117354	119321	119331	118312	114888
123043	111181	114170	113901	118045	120097	109276	114560	116869	119015	119112	118008	114826
123201	111091	114233	114033	118420	120059	109204	114129	116995	119264	119164	117724	114563
122652	111622	113992	114069	118322	119885	109481	114046	117139	119700	119222	117670	114662
122775	111295	113662	114006	118208	120111	109582	114719	117362	119803	119075	117513	114870
123089	111615	114319	114218	118090	119994	109629	114696	117234	119401	119090	117495	114238
122948	110931	114110	113754	118403	119626	109126	114052	117167	119134	119473	117982	114664
123547	111331	113862	114159	118156	119261	109668	114452	117210	119845	118692	118169	114554
123175	111588	113729	114161	118110	119515	109207	114873	117151	119176	119374	117899	114621
123360	111446	114019	114241	118141	119257	108957	114169	116774	119013	119348	117698	114633
123314	111363	114500	113894	118406	119506	108947	114391	116577	119200	120250	117560	114776
123502	111160	114219	114361	118260	119692	108894	114580	117252	119302	120062	117944	114339
123122	111687	113733	113440	118337	119524	109511	114557	117456	119620	119673	117692	114896
123062	111282	114665	113378	117850	119485	109256	114690	117041	119862	119795	117982	114923
123540	110831	114167	114510	117998	119441	108996	114348	117351	119511	119623	118007	115053
123586	111857	114252	113639	118322	119133	109319	114145	117434	119831	120031	117837	114824
123456	111579	114065	113743	118483	119198	108646	114275	117508	119908	120009	118170	114781
123772	112454	114654	113955	118667	119740	108838	114354	117834	119805	120686	117400	114308
123435	111646	113847	113686	117843	119040	108984	114145	117723	119924	120234	118051	114849
123322	111845	114442	113553	118440	119905	109545	114376	118140	120550	120192	118324	114718
123360	111796	114755	113894	117601	119525	109584	114323	117507	119879	120245	117680	114657
123327	111789	114112	114161	117879	119661	109630	114417	118162	119794	120782	118348	115210
123458	111392	114245	114300	118491	119507	109286	114527	117851	120157	120739	118213	115291
123838	111803	114324	114184	118044	119428	109682	114567	117926	120720	121337	118413	115152
123552	112014	114516	114043	118376	119499	109798	114508	118123	120899	121264	118299	114984
123837	111999	114703	114121	118487	119032	109595	114689	117811	120578	121091	118645	115013
123714	112101	114167	114285	118046	119664	109552	113708	117996	120432	121633	118040	114854
123210	112618	113932	114108	118726	119646	109914	115016	118080	121028	121940	118322	114980
123836	112647	114538	114174	118540	119572	109693	114644	118162	121046	121422	118354	114907
123567	112457	114767	113915	117967	119078	109365	114743	118183	121121	121730	118639	114834
124391	112224	114956	114287	117822	119432	110047	114900	118285	120757	121407	118357	115048
123728	112156	114554	114119	118226	119384	109724	115472	118447	120775	121843	118637	114929
124024	112313	114978	114408	118134	119283	109681	114642	118530	121280	122065	118455	114796
123922	112463	114884	114081	118523	118997	109490	115010	118852	121251	122138	118267	115868
124345	112389	115178	113205	118311	119300	109721	114888	118631	120369	122367	118618	115599
124803	112318	115221	113750	118069	119071	109751	115109	119181	121361	122540	119239	115269
124162	112467	114935	113838	118412	119327	109930	115498	119264	121152	122325	118636	115054
124163	112667	115200	114331	118124	119186	110226	114913	119292	120976	122545	119119	115249
124079	113211	115695	114093	118334	119290	110517	115053	118681	121053	122967	118163	115329
124008	112655	115332	114509	118798	119166	109946	115370	119337	121459	122859	118379	115347
124510	113101	115511	114002	118598	118767	109712	115688	119929	121737	123122	119079	115639
124451	112971	115886	114694	118453	119320	110101	115328	120070	121366	123509	118892	115993
124574	112854	115691	114157	118474	119191	110086	115815	120418	121484	123451	119418	115999
124531	112823	116130	114067	118281	118953	110956	115864	120371	121780	123514	119876	115530
124909	113341	116146	114468	118244	119203	110606	116325	120550	121845	123513	119574	115848
125111	113066	116593	114470	119106	119573	111075	115948	120855	121575	124189	119826	116645
124790	113608	116589	114532	118363	119650	111137	116587	121466	122567	124487	119987	116667
125195	112885	115740	114507	118566	119140	110814	116173	121971	122190	124253	120127	116307
124789	113468	115949	114366	118605	119338	111103	116665	122556	121942	124159	119852	116135
125234	113552	116074	114105	118271	119286	111474	116897	122250	122176	124917	119818	116620
125328	113886	116141	114158	118470	118848	111836	116815	122448	122814	124414	120714	116576
125465	113903	116198	114356	118672	119333	111696	117196	122752	122424	124596	120209	116235
125146	114102	116256	114318	119098	119380	112272	116988	122833	122652	124522	121112	116744
125363	114536	116590	114037	118943	119174	111970	116913	123652	122905	124717	121032	117004
125699	114385	117145	114319	119271	119279	112463	117686	124735	123655	124666	121355	116630
125560	114371	116627	114763	118744	118967	112832	118159	124893	124115	124321	121191	117805
125608	114236	117318	114677	118846	119449	113107	118206	124978	124060	124127	121991	117621
125740	114345	117723	114800	118514	119455	112694	118327	125243	124009	123943	122430	118269
126082	114545	117527	114562	118872	119023	113722	119087	126183	124136	123683	122076	117803
126376	115379	117018	114411	118973	119460	113610	119341	126245	124180	123985	122342	118105
126233	114989	117718	114948	118700	119432	114173	119001	126682	124249	123595	123385	119118
126522	114736	117270	114814	119240	119388	114489	119101	127321	124304	123680	123784	119016
126554	115421	117177	115195	118563	119118	114904	119543	127658	124610	123706	124042	119069
127040	116497	117452	114820	118564	119355	115172	119866	127491	124868	123353	124404	119803
126660	116080	118249	115246	118836	119307	116096	121036	127969	125252	123897	125072	120311
127087	115986	118505	115676	118907	119501	116935	121108	128699	125666	123387	125945	120347
127122	116456	118473	115345	118906	119768	116619	121482	127965	126053	123804	126178	121017
127471	116647	118617	115482	118837	119372	116995	121304	128119	125491	123636	126333	121554
127349	117245	118985	115362	118626	119489	118121	122431	128638	125989	123196	127211	122077
127735	116886	119147	115585	119302	119461	119083	122415	128570	126223	123552	127849	121756
127780	116952	119636	115639	118720	119719	119865	122965	128428	126277	123322	129789	122399
128490	117690	120164	115763	119193	119796	120437	123937	128580	127038	123024	129835	122831
128300	118016	120644	115850	119393	119870	121032	124578	128707	127555	123039	131020	124081
128667	117817	120501	115462	119081	120416	121415	124998	129120	127429	123283	131110	124093
129000	118407	119973	115893	119465	120067	121904	125653	128102	128157	123592	132715	125397
129123	118884	120107	115613	119143	119951	122584	126141	128361	128520	122298	133264	124899
129739	118839	120734	116061	118997	120031	123509	127360	127720	129052	123473	134876	126367
129387	119443	121557	116035	119896	120708	124730	128450	128413	129827	124311	136184	127400
129678	119946	121139	117089	120558	121448	124744	129632	129150	131384	124822	136833	128710

## Sheet: Figure 2H
Nuclear circularity values:
Ctrl	TGF-B1
0.604	0.459
0.536	0.449
0.846	0.48
0.851	0.255
0.744	0.509
0.592	0.43
0.456	0.653
0.852	0.554
0.545	0.214
0.377	0.294
0.649	0.598
0.74	0.571
0.571	0.357
0.477	0.41
0.377	0.282
0.611	0.502
0.619	0.409
0.577	0.376
0.408	0.77
0.553	0.358
0.599	0.529
0.648	0.797
0.386	0.355
0.573	0.278
0.66	0.489
0.892	0.444
0.588	0.251
0.413	0.485
0.532	0.413
0.644	0.765
0.421	0.811
0.525	0.423
0.632	0.923
0.594	0.458
0.397	0.699
0.511	0.526
0.49	0.712
0.387	0.282
0.475	0.727
0.733	0.245
0.549	0.399
0.681	0.539
0.595	0.596
0.743	0.505
0.459	0.556
0.62	0.279
0.816	0.477
0.544	0.325
0.33	0.638
0.795	0.312
0.512	0.603
0.489	0.82
0.444	0.322
0.831	0.439
0.657	0.316
0.495	0.324
0.473	0.303
0.53	0.771
0.829	0.356
0.614	0.258
0.647	0.243
0.534	0.364
0.493	0.627
0.458	0.442
0.945	0.357
0.425	0.351
0.545	0.451
0.572	0.568
0.577	0.205
0.408	0.32
0.379	0.283
0.607	0.399
0.775	0.546
0.542	0.326
0.625	0.336
0.733	0.227
0.695	0.418
0.636	0.337
0.539	0.328
0.786	0.545
0.565	0.457
0.555	0.715
0.799	0.28
0.389	0.549
0.376	0.337
0.391	0.324
0.525	0.516
0.466	0.348
0.579	0.826
0.824	0.301
0.523	0.459
0.785	0.82
0.554	0.465
0.59	0.62
0.791	0.616
0.532	0.666
0.866	0.385
0.779	0.283
0.602	0.346
0.603	0.251
0.611	0.938
0.444	0.514
0.733	0.576
0.48	0.49
0.481	0.421
0.56	0.453
0.527	0.473
0.714	0.636
0.471	0.532
0.597	0.431
0.599	0.587
0.602	0.607
0.49	0.418
0.593	0.439
0.609	0.71
0.792	0.754
0.722	0.636
0.586	0.284
0.584	0.446
0.434	0.234
0.579	0.334
0.742	0.573
0.551	0.795
0.492	0.37
0.647	0.719
0.411	0.418
0.436	0.425
0.511	0.503
0.601	0.269
0.762	0.421
0.722	0.408
0.29	0.612
0.648	0.522
0.964	0.534
0.493	0.202
0.664	0.316
0.321	0.54
0.6	0.511
0.791	0.396
0.516	0.249
0.536	0.474
0.546	0.176
0.594	0.447
0.567	0.256
0.733	0.506
0.465	0.687
0.391	0.48
0.657	0.706
0.571	0.464
0.467	0.632
0.298	0.372
0.683	0.595
0.537	0.297
0.262	0.536
0.372	0.288
0.407	0.363
0.497	0.417
0.546	0.443
0.355	0.641
0.608	0.513
0.487	0.473
0.485	0.576
0.489	0.803
0.925	0.21
0.428	0.553
0.787	0.635
0.631	0.399
0.58	0.413
0.614	0.457
0.531	0.455
0.563	0.501
0.868	0.316
0.892	0.305
0.636	0.455
0.831	0.16
0.476	0.64
0.499	0.78
0.217	0.425
0.519	0.344
0.447	0.748
0.567	0.469
0.4	0.353
0.594	0.271
0.445	0.43
0.532	0.439
0.603	0.318
0.548	0.472
0.513	0.235
0.372	0.631
0.542	0.799
0.535	0.307
0.856	0.451
0.6	0.529
0.786	0.677
0.734	0.645
0.566	0.466
0.588	0.622
0.735	0.502
0.586	0.508
0.433	0.407
0.531	0.919
0.627	0.87
0.762	0.482
0.621	0.193
0.617	0.28
0.528	0.3
0.514	0.324
0.597	0.445
0.727	0.369
0.572	0.628
0.8	0.791
0.475	0.483
0.534	0.67
0.657	0.609
0.519	0.641
0.622	0.352
0.586	0.793
0.542	0.61
0.603	0.607
0.46	0.783
0.54	0.263
0.51	0.35
0.638	0.657
0.785	0.86
0.378	0.627
0.564	0.363
0.669	0.457
0.532	0.367
0.327	0.454
0.605	0.626
0.549	0.249
0.808	0.324
0.58	0.299

## Sheet: Figure 3C
Force/cell: (Rigid vs. Compliant)
Compliant	Rigid
7.77831	140.212
5.95508	158.494
6.88612	98.136
8.07526	72.9007
1.7106	93.2317
3.11347	110.182
	148.957

[truncated: 23 more sheets: Figure 3D, Figure 3F, Figure 3G, Figure 3H, Figure 3I, Figure 3J-K, Figure 3L, Figure 4A, Figure 4B, Figure 4C, Figure 4F, Figure 4G-I, Figure 4J, Figure 5C, Figure 5D, Figure 5E, Figure 5F, Figure 5G-I, Figure 5J, Figure 5L …]
