# Supplementary material for: Mechanical gating of tendon fibrogenic transcription in systemic sclerosis
Source: Nat Commun. 2026 Mar 13;17:3893. doi: 10.1038/s41467-026-70395-2 (PMC13125569; doi:10.1038/s41467-026-70395-2)
Supplement: Supplementary file 5 — Source data 2 [file 41467_2026_70395_MOESM5_ESM.xlsx]

## Sheet: Supplementary Fig. 1A
Spring constant (κ): Short-term
March	July
0.852225	0.87162
0.85047	0.84996
0.898375	0.91343
0.84076	0.821945
0.82057	0.84127
0.84291	0.857355
0.850885	0.865705
0.826595	0.87635

## Sheet: Supplementary Fig. 1B
Spring constant (κ): Long-term re-calibration
Plate 501				Plate 502				Plate 506				Plate 507
Year 0	Year 2			Year 0	Year 2			Year 0	Year 2			Year 0	Year 2
2.13609	6.3946			0.852221	2.99358			1.34179	2.57799			1.41423	2.89948
1.15307	3.63479			0.850471	1.77921			1.77189	2.58008			1.59885	2.82439
1.15635	3.7731			0.898378	3.04103			1.68246	3.72455			1.90746	4.13754
1.07505	3.67348			0.840761	2.78519			1.77297	4.89693			1.44148	2.9731
1.22816	4.68117			0.820569	3.75334			1.38748	2.49789			1.46969	2.66582
1.20375	4.93997			0.842907	1.79613			1.30712	3.44684			1.45259	2.97755
1.07134	5.56079			0.850886	1.60644			1.44745	2.94273			1.38857	2.8043
1.02385	4.85319			0.826591	3.02271			1.60464	4.08854			1.47646	3.68311

## Sheet: Supplementary Fig. 1C
Forces at high Passages (48H):
Passage 2	Passage 4	Passage 7	Passage 14
368.145	627.671	774.338	1452.35
203.937	689.639	732.425	1443.94
228.772	517.143	697.747	1202.27
280.464	494.113	809.076	1385.81
322.078	581.421	768.148	1270.34
518.594			1357.15
290.146
510.597
416.451

## Sheet: Supplementary Fig. 4A-B
Gene expression: RT-qPCR
Lox				Loxl2				Loxl4
Compliant	Rigid			Compliant	Rigid			Compliant	Rigid
12.6751	15.9028			0.19811	0.23439			0.13121	0.10708
12.7731	9.5996			0.1412	0.10584			0.13657	0.09484
13.1831	9.90811			0.19423	0.13827			0.14335	0.17162
6.41389	10.2763			0.13685	0.09844			0.0916	0.23843
9.69271	7.71799			0.06844	0.05678			0.09282	0.06873
8.76256	10.7278			0.06837	0.07002			0.08889	0.09572
7.32896	7.1342			0.07521	0.05683			0.08602	0.06264
8.65752	6.74814			0.07722	0.04823			0.11754	0.05917
Tgm2				Mrtfa
Compliant	Rigid			Compliant	Rigid
0.0063	0.01021			0.10876	0.12151
0.00449	0.01097			0.10946	0.11489
0.00334	0.00803			0.1248	0.13787
0.00502	0.01168			0.08887	0.21367
0.0019	0.0011			0.11126	0.09325
0.00171	0.00067			0.10196	0.09428
0.01113	0.01808			0.11112	0.11862
0.00576	0.01925			0.08373	0.10343

## Sheet: Supplementary Fig. 7A-B
Baseline Gene expression: Healthy vs. Diseased vs. SSc
IL8					CCL2
Healthy (Hamstring)	Diseased	Systemic Sclerosis			Healthy (Hamstring)	Diseased	Systemic Sclerosis
0.00162	0.00086	0.04222			0.03633	0.04211	0.06888
0.00546	0.0005	0.00891			0.03553	0.10856	0.07517
0.00134	0.00038	0.01389			0.04631	0.15502	0.07411
	0.0181	0.01646				0.17344	0.10232
	0.02981					0.04027
	0.01329					0.08695
PDPN					TLR4
Healthy (Hamstring)	Diseased	Systemic Sclerosis			Healthy (Hamstring)	Diseased	Systemic Sclerosis
0.03633	0.04211	0.06888			0.00747	0.03772	0.02389
0.03553	0.10856	0.07517			0.02329	0.02093	0.0296
0.04631	0.15502	0.07411			0.01346	0.03319	0.02452
	0.17344	0.10232				0.01239	0.0295
	0.04027					0.02253
	0.08695					0.01962
ICAM-1					VCAM-1
Healthy (Hamstring)	Diseased	Systemic Sclerosis			Healthy (Hamstring)	Diseased	Systemic Sclerosis
0.00429	0.01743	0.02122			0.01015	0.01802	0.07267
0.0186	0.02618	0.01287			0.02497	0.06948	0.07449
0.00987	0.01855	0.01737			0.0177	0.09235	0.06319
	0.02208	0.02554				0.02008	0.16346
	0.03545					0.05062
	0.01228					0.02245

## Sheet: Supplementary Fig. 7C-D
DSC: Healthy vs. Diseased vs. SSc
Onset Temp (C)
Healthy (Hamstring)	Diseased	Systemic Sclerosis
62.1667	61.4167	66.1667
63.6667	63.5	68.25
66.6667	60.75	65.1667
	60.3333
	63.9167
	63.9167
Peak Temp (C)
Healthy (Hamstring)	Diseased	Systemic Sclerosis
69.5833	68.5	70
70.9167	71.5833	71.0833
70.5	68.5833	70
	68.1667
	69.75
	70.25

## Sheet: Supplementary Fig. 8
Gene expression: RT-qPCR
COL1A1																	COL3A1
	Control						Systemic Sclerosis											Control						Systemic Sclerosis
Compliant	15.0366	18.6954	5.98847	5.69593	10.4636	10.1891	14.2405	14.5073	9.20866	9.66747	5.39411	5.57319	17.1713	14.3619			Compliant	6.07604	8.89849	3.48681	3.54415	3.77738	3.77189	10.0135	10.1772	5.67477	6.40963	3.27117	3.3363	8.03336	8.01698
Rigid	21.0942	17.9658	12.5153	6.36222	14.1743	12.7819	14.203	13.2688	8.08073	14.6064	4.91623	5.50323	17.7722	21.5358			Rigid	6.77553	5.87558	5.54486	4.40138	3.05098	2.5112	7.49542	6.86592	5.96302	6.62863	3.27328	3.37337	6.70332	7.12272
LOXL2																	LOX
	Control						Systemic Sclerosis											Control						Systemic Sclerosis
Compliant	0.0325332	0.0407181	0.044646	0.042057	0.02387	0.02373	0.075965	0.0662423	0.0993217	0.0869252	0.168328	0.210635	0.03432	0.03257			Compliant	0.0767107	0.107979	0.440482	0.431563	0.08343	0.08696	0.176824	0.184433	0.780882	0.762387	0.938902	0.9824	0.11947	0.13459
Rigid	0.0710097	0.0551807	0.058318	0.064519	0.065	0.05409	0.102151	0.0928923	0.0901587	0.111035	0.146068	0.171229	0.0681	0.06905			Rigid	0.218948	0.205888	0.424332	0.426703	0.29556	0.33095	0.291518	0.288016	0.718015	0.721827	0.958019	1.01604	0.32927	0.34784
TGM2																	LOXL4
	Control						Systemic Sclerosis											Control						Systemic Sclerosis
Compliant	0.0139071	0.0150218	0.027322	0.025723	0.00768	0.00952	0.0242865	0.0221867	0.0420922	0.0512127	0.151935	0.148025	0.01652	0.01808			Compliant	0.0276171	0.0276749	0.005787	0.004563	0.04318	0.04713	0.0645961	0.0580298	0.00991716	0.0119037	0.0185	0.020584	0.07488	0.04688
Rigid	0.0364536	0.0275239	0.031476	0.073153	0.01658	0.01606	0.0392379	0.0338354	0.0387895	0.0491377	0.135631	0.134617	0.05116	0.06489			Rigid	0.0069625	0.0100505	0.008846	0.010809	0.00952	0.00887	0.0531402	0.0619667	0.00920215	0.0116133	0.015289	0.015954	0.00725	0.009
IL8																	IL6
	Control						Systemic Sclerosis											Control						Systemic Sclerosis
Compliant	0.0009694	0.0005106	0.313538	0.643319	0.00202	0.00304	0.236341	0.155094	0.106486	0.0964691	0.468853	0.161545	0.01722	0.01347			Compliant	9.95e-05	0.0001403	0.00266	0.026769	0.00021	0.00023	0.0146775	0.0094402	0.000871631	0.00149048	0.00419	0.001834	0.00082	0.00064
Rigid	0.0005101	0.0009037	0.018134	0.029881	0.004	0.00316	0.031614	0.0281879	0.0703058	0.0513844	0.614089	0.201972	0.01074	0.00485			Rigid	0.0001056	0.000114	0.000468	0.000386	4e-05	0.00011	0.0023265	0.0017223	0.00121634	0.000567186	0.004149	0.002106	0.00017	0.0001
PDPN																	CCL2
	Control						Systemic Sclerosis											Control						Systemic Sclerosis
Compliant	0.0431898	0.0533202	0.161066	0.166633	0.01294	0.01579	0.239822	0.16125	0.103673	0.108138	0.194835	0.153783	0.05743	0.04153			Compliant	0.0026333	0.003283	0.03538	0.015741	0.00385	0.0059	0.0663584	0.0405192	0.0194176	0.0160992	0.02047	0.01023	0.00966	0.00804
Rigid	0.0267477	0.0320989	0.223261	0.343831	0.00717	0.00674	0.0911263	0.090914	0.0739926	0.0779517	0.214631	0.240917	0.02164	0.02134			Rigid	0.0016419	0.0017558	0.006848	0.009263	0.00227	0.00314	0.0071148	0.0056037	0.0106448	0.0138443	0.027205	0.012676	0.00373	0.00288
TLR4																	ACTA2
	Control						Systemic Sclerosis											Control						Systemic Sclerosis
Compliant	0.0036587	0.0033236	0.00844	0.007162	0.01215	0.01312	0.0178266	0.0190746	0.0138517	0.0152657	0.065108	0.052092	0.01472	0.01556			Compliant	0.273923	0.425216	0.040343	0.045055	0.05357	0.0633	0.268218	0.319317	0.0780473	0.0987769	0.127671	0.137876	0.13803	0.12308
Rigid	0.003943	0.0041344	0.009532	0.018714	0.01403	0.01309	0.0165693	0.0188575	0.019587	0.0129623	0.053299	0.063647	0.01929	0.02276			Rigid	0.169123	0.152006	0.060347	0.064856	0.03548	0.03433	0.144039	0.125492	0.0897801	0.0894692	0.113106	0.114626	0.06371	0.06447
VCAM-1																	ICAM-1
	Control						Systemic Sclerosis											Control						Systemic Sclerosis
Compliant	0.0017486	0.0026802	1.7e-05	4.1e-05	0.00077	0.00072	0.0017287	0.0013245	9.951e-06	5.306e-06	2e-06	2e-06	0.0001	8e-05			Compliant	0.0005049	0.0008602	0.003588	0.013323	0.00216	0.00369	0.0196479	0.0116497	0.0125752	0.0152556	0.031911	0.016734	0.00541	0.0038
Rigid	0.0013897	0.0008328	1.7e-05	2.3e-05	0.00014	0.00021	0.0002681	0.0001681	6.681e-06	4.792e-06	8e-06	4e-06	0	1e-05			Rigid	0.0003639	0.0004871	0.003474	0.002783	0.00093	0.00129	0.0054219	0.0050869	0.012325	0.00529036	0.034667	0.021163	0.00277	0.00181
FN(EDA)
	Control								Systemic Sclerosis
Compliant	4.96886	5.51252	5.12267	6.17243	3.71294	3.97936	3.67472	3.61399	9.58342	16.2649	177.188	231.017	17.1345	20.185	7.70802	6.35908	6.8542	6.54742
Rigid	6.08162	9.47538	9.43068	11.6951	4.53717	6.12961	4.17427	4.0497	9.8825	8.25905	181.126	181.904	16.4496	18.001	8.46739	8.91321	8.67283

## Sheet: Supplementary Fig. 13
Mechanics: Fosl-2 Tg vs. WT
Failure Stress
	Wild-type																							Fosl-2 Tg
Early (6-8 Wk old)	27.3992	17.333	29.1798	30.0169	29.4813	28.0282	17.5727	12.3619	15.8416	23.5227	20.2498	18.7794	16.1478	16.6817	12.9106	21.9933	19.1746	14.4555						20.3112	33.1474	35.1206	34.1686	34.5539	18.9131	20.8081	14.5606	17.1702	20.2146	32.3869	19.2028
Established (>16 Wk old)	50.1777	56.2069	48.9075	68.3514	36.9168	22.9495	39.5511	58.7596	61.0344	38.1883	39.4244	51.7926	42.4796	86.8104	64.8289	29.934	37.0192	43.4052						41.89	51.7559	91.1056	32.4477	75.9243	59.2201	45.1576	67.2978	42.6418	49.7772	72.934	76.0782	23.6889	44.3192	60.7161	34.4866	32.6106	80.1446
Failure Strain
	Wild-type																							Fosl-2 Tg
Early (6-8 Wk old)	19.2214	16.0768	13.7094	15.9835	14.058	18.345	18.8512	19.9354	19.6105	15.2709	19.5694	18.199	19.8815	19.9131	14.7621	19.1396	19.9485	17.2427							19.1361	17.95	18.863	18.944	15.0724	17.9911	17.0325	18.2597	17.7563	18.4562	15.2111
Established (>16 Wk old)	15.2417	16.9294	15.8268	14.0578	9.80818	7.77993	16.0074	14.6916	15.217	13.6479	14.1467	17.0612	15.7467	14.4835	16.9062	9.02376	8.34257	15.2917						15.0351	19.1288	17.2719	13.7091	16.2048	6.0872	11.0388	14.5479	8.34621	15.3478	12.1098	15.6673	10.7675	10.5844	11.6063	12.1051	10.7217	17.6602
